# Supplementary material for: Polysaccharide Peptide from Ganoderma lucidum Reduces Acute Kidney Injury Through Regulating the Integrin β3/Fn1 Axis
Source: Biomolecules. 2026 Apr 20;16(4):610. doi: 10.3390/biom16040610 (PMC13115497; doi:10.3390/biom16040610)
Supplement: Supplementary file 1 [file biomolecules-16-00610-s001.zip]

Archive with 2 entries (2 files):
- biomolecules-4231032-Supplement material-r1-updated/biomolecules-4231032-Supplement material-r1-updated-figure.pdf
- biomolecules-4231032-Supplement material-r1-updated/biomolecules-4231032-supplementary-r1-table.pdf
